# Supplementary material for: Phage-triggered reverse transcription assembles a toxic repetitive gene from a non-coding RNA
Source: Science. Author manuscript; Available in PMC 2025 Apr 29. (PMC12039810; doi:10.1126/science.adq3977)
Supplement: Table S1 [file NIHMS2071915-supplement-Table_S1.xlsx]

## Sheet: Sheet1
Table S1, Cryo-EM data collection, refinement and validation statistics
	UG2 RNP, resting	UG2 RNP, elongating
EM data collection
Microscope model	Thermo Scientific Titan Krios cryo TEM
Detector model	Gatan K3
Number of datasets	2	1
Number of micrographs	28211	18453
Frames per micrograph	40	40
Data collection software	EPU	EPU
Voltage (keV)	300	300
Electron fluence (e-/Å2)	40.7	40.3
Magnification	130000	130000
Pixel size (Å)	0.663	0.663
Defocus range (μm)	-0.9 to -2.3	-1 to -2.7
Energy filter slit width	20 eV	20 eV
EMPIAR dataset
3D reconstructions
EMDB map entry	NNNNN	NNNNN
PDB coordinate entry	NXYZ
Data processing
Initial particle number	4628424	3313207
Final refined particle number	230001	136601
Map resolutions (Å):
Masked, at FSC = 0.143	2.91	3.17
Masked, at FSC = 0.5	3.21	3.37
Unmasked, at FSC = 0.143	3.26	3.37
Unmasked, at FSC = 0.5	3.79	3.86
Map resolution rangea (Å)	2.86 – 4.70	3.11 – 6.07
Map sharpening B factor (Å2)	-88.6	-111.3
Refinement and model statistics
Model resolution (FSC=0.5) (Å)	2.9	3.2
Map CC (around atoms)	0.88	0.87
EMRinger score	5.17	5.16
Model composition
Non-hydrogen atoms	7701	7055
Protein residues	425	425
Nucleotides	197	165
Ligands	2	3
Refinement method	phenix.real_space_refine
Mean B factors (Å2)
Protein	27.1	18
Nucleotides	84.2	63.1
Ligand	39.5	33.5
R.m.s. deviations
Bond lengths (Å)	0.005	0.005
Bond angles (°)	0.953	1.007
Validation
MolProbity score	0.77	0.73
All-atom clashscore	0.89	0.72
Rotamer outliers (%)	0	0.52
CaBLAM outliers (%)	0.71	0.71
C-beta deviations (%)	0	0
Nucleic acid geometry
Correct sugar puckers (%)	0.9896	0.9872
Good backbone conformations (%)	0.7917	0.8013
Ramachandran plot
Favoured (%)	98.8	98.8
Allowed (%)	1.2	1.2
Disallowed (%)	0	0
a Range from 5th to 95th percentiles of local resolution map within the refinement mask
